# Supplementary material for: A Cautionary Case for Host Assignment Based on Broad Environmental bla OXA Carriers
Source: Environ Microbiol Rep. 2026 Apr 9;18(2):e70327. doi: 10.1111/1758-2229.70327 (PMC13066498; doi:10.1111/1758-2229.70327)
Supplement: Supplementary file 1 — Table S1: Primer list for detection of dominant bla OXA genes. [file EMI4-18-e70327-s001.xlsx]

## Sheet: Sheet1
Table S1. Primer list for detection of dominant blaOXA genes.
Name	Sequence (5’→3’)	Product size (bp)	Annealing Temperature (℃)	NCBI Reference Sequence Accession Number
blaOXA-1-F	GCAAAGTGTGCAACGCAAAT	498	60	NG_049392.1
blaOXA-1-R	GCTGTGAATCCTGCACCAGT
blaOXA-2-F	AAGAAACGCTACTCGCCTGC	478	55	NG_049496.1
blaOXA-2-R	CCACTCAACCCATCCTACCC
blaOXA-5-F	AAGAGTTCTCTGCCGAAGCC	204	60	NG_049776.1
blaOXA-5-R	CTCTTGGCTTTCCGTCCCAT
blaOXA-10-F	TCAACAAATCGCCAGAGAAG	276	55	NG_049393.1
blaOXA-10-R	TCCCACACCAGAAAAACCAG
blaOXA-211-F	CAACAGCAAGGTACGCAACG	417	55	NG_049510.1
blaOXA-211-R	CAGTGGGCCGACTAACCAAA
blaOXA-228-F	ATGCGTGAAGAAGTGAAGCG	228	60	NG_049523.1
blaOXA-228-R	CGCAAATGCAGTCACCTTGC
blaOXA-296-F	GCTTGCTCGACGTATAGGCT	220	58	NG_049591.1
blaOXA-296-R	TTGCTTGTTCAACCCACCCT
